# Supplementary material for: A MYB-Related Transcription Factor from Lilium lancifolium L. (LlMYB3) Is Involved in Anthocyanin Biosynthesis Pathway and Enhances Multiple Abiotic Stress Tolerance in Arabidopsis thaliana
Source: Int J Mol Sci. 2019 Jun 29;20(13):3195. doi: 10.3390/ijms20133195 (PMC6651583; doi:10.3390/ijms20133195)
Supplement: Supplementary file 1 [file ijms-20-03195-s001.zip]

Archive with 1 entries (1 files):
- ijms-514926-SI.rar
